# Supplementary material for: Evaluation of a transbronchial cryoprobe for the ablation of pulmonary nodules: an in vitro pilot study
Source: BMC Pulm Med. 2023 Feb 22;23:71. doi: 10.1186/s12890-023-02358-y (PMC9948372; doi:10.1186/s12890-023-02358-y)
Supplement: Supplementary file 1 — Supplementary Material 1 [file 12890_2023_2358_MOESM1_ESM.xlsx]

## Sheet: Single
Minutes	0.	1.	2.	3.	4.	5.	6.	7.	8.	9.	10.	11.	12.	13.	14.	15.
1I	22.9	5.3	-5	-8.2	-10.4	-12.2	-13.6	-14.5	-15.6	-16.5	-17.8	-18.1	-18.7	-19.5	-20.1	-21.2
1II	22.1	21.1	14.4	10.6	7.6	5	2.7	0.9	-0.9	-2.5	-3.9	-4.6	-5.7	-6.8	-7.8	-8.7
2I	21.7	8.25	0.7	-3.2	-5.6	-7.6	-9.6	-10.1	-11.4	-12.7	-13.9	-14.9	-15.9	-15.2	-15.9	-17.1
2II	22.7	22.7	21.9	20.8	19.3	18	16.6	15.3	13.9	12.7	11.3	10.1	8.8	7.8	6.8	5.6
3I	22.7	6.8	-1.6	-5.9	-8.9	-11.4	-13.3	-14.5	-16.1	-16.9	-17.7	-18.6	-19.4	-19.3	-19.9	-20.6
3II	23.3	22.7	20.3	17.8	15.6	13.8	12.1	10.8	9.2	7.9	6.7	5.4	4.4	3.7	2.8	1.7
4I	23.3	3.6	-3.7	-7.4	-10.1	-12.2	-14	-15.3	-16.4	-17.4	-18.2	-18.6	-18.9	-19.8	-20.4	-20.9
4II	24.2	20.4	15.7	12.3	9.6	7.4	5.3	3.6	1.8	0.4	-0.9	-2.1	-2.9	-4	-5.1	-5.9
5I	20.8	9.1	3.4	0.2	-2.1	-4.5	-6	-7.3	-8.6	-9.5	-10.6	-11.4	-11.8	-12.6	-13.4	-14.1
5II	21.7	19.9	15.8	12.7	10.4	8.3	6.7	5.2	3.9	2.7	1.4	0.3	-0.4	-1.4	-2.5	-3.6
6I	21.8	11.1	5.2	1.7	-1	-2.9	-4.9	-6.5	-7.8	-9.2	-10.5	-11.2	-12	-13	-14	-14.9
6II	22.8	20.6	16.3	13.2	10.6	8.3	6.1	4.6	2.9	1.3	-0.3	-1	-2.1	-3.2	-4.3	-5.5
7I	21.9	8.6	1.6	-3.1	-6.6	-9.3	-10.9	-12.4	-13.6	-14.8	-15.6	-16.6	-17.4	-18	-18.5	-19.2
7II	22.8	16.6	12.3	8.7	6	3.7	2.1	0.2	-1.3	-2.8	-4	-5.1	-6.3	-7.2	-7.8	-8.9
8I	22.7	0.7	-6.6	-10.7	-13.4	-15.4	-16.9	-18.3	-19.4	-20.6	-21	-21.4	-22.3	-23.2	-23.5	-23.8
8II	23.3	22.9	20.2	17.6	15.4	13.4	11.8	10.3	8.8	7.4	6.3	5.3	4.1	3.1	2.1	1.2
9I	24.6	11.6	4.7	0.3	-2.6	-5	-6.6	-8.4	-9.6	-10.9	-12.1	-12.9	-13.5	-14.4	-15.2	-16.3
9II	25.4	23.8	19.9	15.8	12.6	9.9	7.8	5.6	4	2.4	0.9	-0.3	-1.1	-2.3	-3.4	-4.5
10I	24.1	4.9	-1.9	-5.3	-7.7	-9.6	-10.8	-11.6	-12.4	-13.3	-13.9	-14.4	-14.6	-15.1	-15.1	-15.3
10II	24.8	18.8	12.7	8.8	5.7	3.4	1.6	-0.1	-1.3	-2.5	-3.4	-4.1	-4.7	-5.3	-5.6	-5.9
11I	19.8	-5.7	-12	-14.6	-16.5	-17.7	-18.6	-19.5	-19.8	-20.1	-20.3	-20.7	-21.1	-21.4	-21.6	-21.8
11II	20.3	17.1	11.9	8.13	5.2	3.1	1.2	-0.4	-1.3	-2.3	-3.1	-3.9	-4.6	-5.3	-6	-6.4
12I	18.6	1.9	-3.3	-6.6	-9.1	-10.9	-12	-12.9	-14.1	-15	-15.6	-16.3	-16.7	-17.2	-17.7	-18.1
12II	19.6	16.6	12.7	9.7	7.3	5.4	3.8	2.3	0.8	-0.4	-1.5	-2.6	-3.4	-4.4	-5.3	-6
Measurments / sensors

## Sheet: Dual
Minutes	1I	1II	2I	2II	3I	3II	4I	4II	5I	5II	6I	6II	7I	7II	Measurments / sensors
0.	18.9	18.6	19.2	20.1	21.12	22.1	18.9	20.8	21.9	22.6	19.6	21.1	21	22.1
1.	-1.7	12.8	-4.1	19.1	1.9	11.7	2.1	15.6	7.6	13.9	0.4	8.8	-0.6	13.1
2.	-8.5	7.6	-10.1	15.9	-5.8	3.8	-5.4	8.6	-0.8	5.3	-6.3	0.8	-7.3	5.3
3.	-12.8	4.3	-13.6	13.1	-10.2	-1.4	-8.9	4.4	-5.5	0.4	-10.1	-3.8	-10.9	0.4
4.	-15.3	1.7	-15.9	10.7	-13.3	-5.3	-11.6	0.9	-8.5	-3	-12.7	-6.9	-13.4	-2.9
5.	-17.2	-0.6	-17.3	8.6	-15.5	-7.9	-13.4	-1.6	-10.8	-5.4	-14.5	-9.1	-15.1	-5.3
6.	-18.6	-2.2	-18.6	6.8	-17.6	-10.2	-14.8	-3.5	-12.4	-7.3	-15.8	-10.8	-16.6	-7.2
7.	-20.1	-3.9	-19.6	5.3	-18.8	-12.1	-15.9	-5.1	-13.6	-8.9	-17.1	-12.2	-17.6	-8.6
8.	-20.6	-5.1	-20.2	4.3	-20	-13.9	-16.8	-6.5	-14.6	-10.2	-18.1	-13.3	-18.4	-9.7
9.	-21.5	-6.4	-20.7	2.9	-20.9	-15	-17.6	-7.7	-15.6	-11.1	-18.9	-14.3	-19.2	-10.6
10.	-22.4	-7.6	-21.1	1.7	-22.1	-16.2	-18.4	-8.7	-16.2	-12.2	-19.4	-15.1	-19.9	-11.5
11.	-11.4	-4.1	-9.7	1.63	-12	-10.3	-9.8	-5.6	-9.1	-7	-9.6	-7.8	-9.3	-6.5
12.	-8	-2.3	-6.7	2.2	-8.44	-7.2	-6.3	-3.3	-5.8	-4.2	-6.3	-4.8	-6.2	-3.8
13.	-6.1	-1.2	-5.1	2.8	-6.7	-5.6	-4.7	-1.9	-4.3	-2.8	-4.8	-3.3	-4.6	-2.2
14.	-5.1	-0.5	-4.1	3.2	-5.5	-4.4	-3.6	-0.8	-3.4	-1.6	-3.6	-2.3	-3.4	-0.9
15.	-4.3	0.1	-3	3.7	-4.7	-3.5	-2.6	0.3	-2.5	-0.6	-2.8	-1.3	-2.1	0.6
16.	-14.3	-2.6	-14.5	3.9	-12.9	-6.9	-9.8	-1.1	-7.6	-3.8	-11.2	-6.4	-12.1	-2.9
17.	-17.5	-4.9	-17.4	2.9	-16.6	-10.3	-13.7	-4.1	-11.6	-7.5	-14.8	-10.3	-15.6	-7
18.	-19.9	-7.1	-19.4	1.6	-19.4	-13.4	-15.9	-6.3	-14.1	-10	-16.9	-12.6	-17.7	-9.5
19.	-21.9	-8.7	-20.8	0.2	-21.5	-15.9	-17.4	-8.1	-16	-11.7	-18.9	-14.7	-19.4	-11.4
20.	-23.5	-10.4	-21.9	-1.3	-22.6	-17.3	-19.1	-9.8	-17.5	-13.4	-20.3	-16	-20.3	-12.9
21.	-24.5	-11.5	-22.8	-2.4	-23.2	-17.9	-20.1	-11.1	-18.6	-14.6	-21.3	-17.2	-21.3	-13.9
22.	-24.9	-12.1	-23.4	-3.6	-24.1	-18.9	-20.8	-12.1	-19.5	-15.6	-22	-18	-21.7	-14.5
23.	-24.4	-12.1	-24	-4.4	-24.9	-19.9	-21.3	-12.8	-18.8	-15.3	-22.7	-18.7	-22.4	-15.3
24.	-25	-13	-24.5	-5.3	-25.6	-20.8	-20.3	-12.9	-19.1	-15.8	-23.2	-19.1	-22.8	-15.8
25.	-25.7	-13.8	-24.9	-6	-24.7	-19.9	-20.6	-13.1	-19.8	-16.4	-23.6	-19.6	-23.4	-16.4

## Sheet: Triple
Minutes	1I	1II	2I	2II	3I	3II	4I	4II	5I	5II	6I	6II	7I	7II	8 I	8 II	Measurments / sensors
1.	18.4	20.1	23.7	24.6	24.4	23.3	23.3	24.3	22.6	23.6	22.9	24.1	23.2	24.3	21.6	22.1
2.	-3.9	11.8	11	8.6	6.4	19.8	0.4	3.6	-1.4	4.1	-2.2	0.1	-9.3	7.6	3.6	10.6
3.	-8.9	7.1	2.1	0.9	-4.9	5.4	-4.8	-1.8	-8.3	-2.8	-9.1	-7.1	-14.6	0.5	-2.3	4.8
4.	-11.4	3.8	-3.4	-3.6	-9.4	-1.2	-7.9	-4.8	-12	-6.9	-12.8	-10.8	-17.6	-3.8	-6	1.2
5.	-13.3	1.5	-7.2	-6.7	-12.8	-5.4	-10.1	-6.9	-14.4	-9.4	-15.2	-13.3	-19.6	-6.8	-8.7	-1.3
6.	-14.7	-0.6	-9.8	-9	-14.9	-8.4	-11.8	-8.6	-16.4	-11.4	-17.6	-15.4	-21.3	-9	-10.6	-3.3
7.	-15.1	-1.9	-11.8	-10.6	-16.4	-10.5	-13.3	-9.8	-17.7	-12.8	-18.5	-16.7	-21.5	-10.5	-12.5	-5.3
8.	-16.1	-3.3	-13.3	-11.9	-17.6	-12.1	-14.4	-10.9	-18.6	-13.8	-20.3	-18.4	-22.9	-12.1	-13.8	-6.8
9.	-17.2	-4.8	-14.6	-13.2	-18.8	-13.4	-15.5	-12.1	-19.3	-14.6	-20.4	-18.8	-23.3	-12.9	-14.9	-8.1
10.	-5.1	-0.4	-9.1	-5.6	-11.8	-10.5	-5.1	-2.3	-8.9	-6.3	-8.9	-7.6	-8	-5.3	-6.9	-2.4
11.	-2.3	1.4	-5.3	-1.8	-5.6	-5	-3.1	0.5	-5.2	-2.6	-6.4	-4.9	-5.6	-3.1	-4.8	-0.5
12.	-0.88	2.88	-3.7	0.1	-3.5	-2.8	-1.4	2.6	-3.3	-0.4	-4.9	-3.4	-4.3	-1.8	-3.4	1.2
13.	-12.75	-0.75	-7.1	-6.5	-11.2	-3.6	-12.9	-8.3	-13.5	-9.5	-15.8	-13.9	-19.4	-8.2	-10.4	-3.9
14.	-15.7	-4	-11	-10.4	-16.5	-10	-15.1	-11.8	-17.3	-12.9	-18.9	-17.3	-22.1	-11.4	-13.3	-7.1
15.	-17.1	-5.7	-14	-13.4	-18.9	-13.2	-16.8	-13.6	-19.2	-14.9	-21.2	-19.4	-23.8	-13.6	-15.4	-9.4
16.	-18.1	-7.1	-16.1	-14.9	-20.5	-15.1	-18.1	-14.6	-20.4	-16.2	-22.4	-20.8	-24.7	-15	-17	-10.9
17.	-19.3	-8.2	-17.6	-16.2	-21.3	-16.4	-18.8	-15.6	-21.2	-17	-23.3	-21.8	-24.8	-15.5	-17.7	-11.9
18.	-19.4	-9	-17.9	-16.8	-22.1	-17.5	-19.4	-16.2	-21.7	-17.8	-23.25	-21.4	-25.6	-16.6	-18.4	-12.6
19.	-19.9	-9.5	-18.6	-17.3	-22.3	-17.8	-19.8	-16.8	-22.1	-18.3	-23.9	-22.2	-26.3	-16.9	-19	-13.4
20.	-20.6	-10.3	-19.2	-18.1	-23	-18.4	-20.2	-17.4	-22.6	-18.8	-24.8	-23.1	-25.8	-17.2	-19.5	-14.1
21.	-8.9	-5.9	-12.7	-10.3	-16.3	-15.3	-9.8	-7.8	-10.7	-8.4	-12.9	-11.6	-10.9	-9.4	-10.9	-8
22.	-6.3	-3.8	-9.1	-6.9	-9.9	-9.4	-7.3	-5.2	-7.4	-5.4	-9.9	-8.3	-8.6	-7.1	-8.5	-5.8
23.	-4.9	-2.6	-7.1	-5.1	-7.5	-6.8	-5.9	-3.9	-5.7	-3.7	-8.1	-6.6	-7.3	-5.8	-7.1	-4.6
24.	-16.2	-6.3	-11.8	-11.6	-15.8	-8.7	-16.4	-13	-16.1	-12.3	-19.4	-17.4	-22.1	-12.6	-14.9	-9.8
25.	-18.1	-8.4	-15.2	-15.1	-20.1	-14.8	-18.2	-15.5	-19.1	-15.5	-22	-19.9	-23.9	-14.7	-16.8	-12
26.	-19.8	-9.9	-17.3	-17	-21.8	-16.9	-19.3	-17	-20.8	-17.3	-23.5	-21.8	-25.1	-16.3	-18.1	-13.5
27.	-21.2	-11.1	-18.8	-18.4	-23.3	-18.5	-20.3	-18	-22	-18.6	-24.7	-22.9	-26.1	-17.6	-19.3	-14.7
28.	-21.8	-12.1	-20.1	-19.6	-24.3	-19.7	-21.2	-18.8	-22.8	-19.3	-25.3	-23.6	-27	-18.7	-20.3	-15.7
29.	-22.8	-12.9	-21	-20.3	-25.2	-20.7	-21.8	-19.4	-23.2	-19.8	-25.6	-23.7	-27.5	-19.4	-20.9	-16.2
