# Supplementary material for: Evaluation of a transbronchial cryoprobe for the ablation of pulmonary nodules: an in vitro pilot study
Source: BMC Pulm Med. 2023 Feb 22;23:71. doi: 10.1186/s12890-023-02358-y (PMC9948372; doi:10.1186/s12890-023-02358-y)
Supplement: Supplementary file 3 — Supplementary Material 3 [file 12890_2023_2358_MOESM3_ESM.txt]

// First we include the libraries
include <OneWire.h>
include <DallasTemperature.h>
// Define buses
OneWire oneWire1(ONE_WIRE_BUS);
OneWire oneWire2(ONE_WIRE_BUS_2);
/********************************************************************/
// Pass our oneWire reference to Dallas Temperature.
DallasTemperature sensor1(&oneWire1);
DallasTemperature sensor2(&oneWire2);
/********************************************************************/
//we save the time into this variable for the plotting
unsigned long time;

double temp1 = 0;
double temp2 = 0;

void setup(void)
{
 // start serial port
 Serial.begin(9600);
 
 sensor1.begin();
 sensor2.begin();
 
}
void loop(void)
{
//We are printing the temperature and time values in a comma separated value format
 time = millis();
 Serial.print("sensor 1; ");
 Serial.print(time);
 Serial.print("; ");
 temp1 = sensor1.getTempCByIndex(0);
 Serial.print(temp1);
 Serial.println("; ");
   delay(1000);


 time = millis();
 Serial.print("sensor 2; ");
 Serial.print(time);
 Serial.print("; ;");
 temp2 = (sensor2.getTempCByIndex(0));
 Serial.println(temp2);
   //We collect the values after every 1000 ms
   delay(1000);    

} 
