# Supplementary material for: Evaluation of a transbronchial cryoprobe for the ablation of pulmonary nodules: an in vitro pilot study
Source: BMC Pulm Med. 2023 Feb 22;23:71. doi: 10.1186/s12890-023-02358-y (PMC9948372; doi:10.1186/s12890-023-02358-y)
Supplement: Supplementary file 4 — Supplementary Material 4 [file 12890_2023_2358_MOESM4_ESM.txt]

require(serial)
require(tcltk)

#Create a stop button which will stop the reading of temperature data and save it.
win1 <- tktoplevel()
butStop <- tkbutton(win1, text = "Stop",
                    command = function() {
                      assign("stoploop", TRUE, envir=.GlobalEnv)
                      tkdestroy(win1)
                    })
tkgrid(butStop)

#This variable will stop the while loop
stoploop <- FALSE

# Connection to the microcontroller (9600 bit, a COM3 port)
con <- serialConnection(name = "test_con", port = "COM3", mode = "9600,n,8,1", buffering = "none", newline = 1, translation = "cr")

#open the connection
open(con)

#We save the text data passed by the microcontroller in the foo variable. We create a dataframe to store data in table format. 
#The textSize variable checks if new data is passed through the connection.
stopTime <- Sys.time() + 40
foo <- ""
textSize <- 0
temperatureData <- data.frame()

#The while cycle reads the connection and saves the data in text and table format. If the stop button is pressed, the while loop stops.
while(!stoploop){
  x <- 0
  newText <- read.serialConnection(con)
  if(0 < nchar(newText)){
    x <- x+1
    cat(newText)
    newRow <- read.delim(textConnection(newText, open = "r", local = FALSE, encoding = c("", "bytes", "UTF-8")), sep = ";", header =F)
    foo <- paste(foo, newText)
    temperatureData <- rbind(temperatureData, newRow)
  }
}

#we close the connection to the microcontroller
close(con)
#save the data to the hard drive
folderName <- gsub(":", "", as.character(Sys.time()))
dir.create(folderName)
write.table(temperatureData, file = paste(folderName, "\\tempdata.csv", sep = ""), sep = ";")

#save the temperature plots
jpeg(paste(folderName, "\\temp_plot.jpg", sep = ""))
plot(x = temperatureData$V2[!is.na(temperatureData$V3)], y = temperatureData$V3[!is.na(temperatureData$V3)], type = "l", col = "red", ylim = c(-30, 40))
lines(x = temperatureData$V2[!is.na(temperatureData$V4)], y = temperatureData$V4[!is.na(temperatureData$V4)], type = "l", col = "blue")
dev.off()
